# Supplementary material for: Objective and Subjective Factors Influencing Breast Reconstruction Decision-Making After Breast Cancer Surgery: A Systematic Review
Source: Healthcare (Basel). 2025 May 30;13(11):1307. doi: 10.3390/healthcare13111307 (PMC12154476; doi:10.3390/healthcare13111307)
Supplement: Supplementary file 1 [file healthcare-13-01307-s001.zip]

Archive with 1 entries (1 files):
- healthcare-3557980-supplementary.xlsx
