# Supplementary material for: Objective and Subjective Factors Influencing Breast Reconstruction Decision-Making After Breast Cancer Surgery: A Systematic Review
Source: Healthcare (Basel). 2025 May 30;13(11):1307. doi: 10.3390/healthcare13111307 (PMC12154476; doi:10.3390/healthcare13111307)
Supplement: Supplementary file 1 [file healthcare-13-01307-s001.zip › healthcare-3557980-supplementary.xlsx]

## Sheet: Table S1
Author (year) & Country	Study aim	Time Frame	Number of participants-Participation rate	Study Design/Methods/Tools	Population demographics	Key findings about BR choice	Limitations/ bias	Objective/Subjective	Quality rating
1. Aljaaly et al., 2021, Saudi Arabia	Assess BC patient perceptions and identify determinants of patient choices to undergo BR after mastectomy	May 2019-Feb 2020	N= 400 (82%)	Cross-sectional, Interview based Quest/re	Age: 50.65 (± 11.17) years Education: 46.8% below high school, 34.3% held a bachelor’s degree or higher. Nationality: 41% Saudi, 59% non-Saudi. Employment: 70.8 unemployed/ housewives. Income: 42.5% earned 2,000–5,000 SAR.	BR Willingness: 38.75% willing, 61.25% unwilling Main Reasons for BR: Restoring femininity (26.8%) Main Reasons Against BR: Avoiding additional surgery (31.3%)	1) Study covered a limited period. 2) Sample size may not be representative. 3) Single center study, limited generalization of results.	Both	30/39 (76.92%)
2. Alkaff et al., 2019, Saudi Arabia	Assess the level of awareness and acceptance among women for BR surgery after mastectomy.	Nov 2014-Apr 2015	N= 209 (93,3%)	Cross sectional, Interview with a structured, validated questionnaire	Age: 19-65 years, 32.1% aged ≤40 years, 67.9% aged >40 years Marital Status: 73.2% married, 26.8% single, divorced, or widowed. Education: 44.5% had a college degree, 42.1% had a school-level education, 13.4% were illiterate.	BR Willingness: 50.6% of participants were willing Main Reasons for BR: Psychological well-being (40.2%), improved clothing options (31.6%), and femininity (23.9%). Main Reasons Against BR: Old age (12.4%), fear of cancer recurrence (11%), and aversion to additional surgeries (10.5%).	1) Single-center study, limited generalization of the results. 2) Mix of benign and malignant cases, may contributed to the decrease in awareness levels. 3) Methicillin-resistant staphylococcus aureus (MRSA) in the region at the time of study hampered patients' visit to the hospital	Both	30/39 (76.92%)
3. Awan et al., 2015, Saudi Arabia	Study the demographic and socioeconomic factors influencing desire to utilize postmastectomy BR and evaluate the barriers to postmastectomy BR among Saudi women.	Jan 2013-Mar 2013	N= 91 (69%)	Cross sectional, Self-administered questionnaire	Age: 51 years (range: 27-80 years), 15% <40 years, 55% 40-59 years, and 30% >60 years. Education: 25% had a bachelor's degree or higher. Residence: 68% lived in urban areas. Employment: 72% were housewives. Marital Status: 57% were married. Income: Over half had a monthly income below 10,000 SAR.	BR Utilization: 16.5% of patients underwent BR. Main Reasons for BR: Psychological well-being, body image, and enhanced self-confidence. Main Reasons Against BR: Lack of information (63%), fear of complications (68%), and misconception about cancer recurrence (54%).	1) Limited generalizability. 2) Questionnaire validity and reliability weren't tested.	Both	31/39 (79,48%)
4. Blackmore et al.,2024, New Zealand	Investigate the decision-making process of women contemplating mastectomy alone or BR.	Jan 2022-Mar 2022	N= 24 (%N/A)	Qualitative, Semi-structured interviews	Age: 39-77 years (50% >60 years) Ethnicity: 75% non-Maori. Marital status: 50% married.	BR Utilization: 33.3% of participants opted for BR, while 66.7% chose mastectomy alone. Main Reasons for BR: Femininity and body image, psychological comfort, avoiding BR regret, younger age, natural feel preference Main Reasons Against BR: - Older age perspective, fear of additional surgeries, overwhelming decision-making, desire for simplicity, medical contraindications.	1) Limited generalizability. 2) COVID-19 constraints (telephone or video call interviews only). 3) A larger sample could highlight any regional variation	Both	34/39 (87,17%)
5. Danko et al.,2021, USA	Determine how patient, clinical, and facility factors influence: (1) the receipt of IBR, (2) the type of IBR received (implant-based, autologous, or combination).	2004-2017	N= 638,772 (%N/A)	Retrospective, cohort Database analysis (National Cancer Database 2017)	Age: 57.8 years (range: 18-90 years) 50.4% aged 40-60, and 42.1% aged >60. Race: White (82.6%), Black (11.1%). Insurance: Private insurance (58.8%), Medicare (30.5%), Medicaid (6.5%). Income: Patients tended to be better off (37.9% with income ≥$63,000). Education: high-school completion (32.4%), 7%-12.9% without high-school education. Residence: metro areas (86.6%).	BR Willingness: 42.1% of women who underwent mastectomy opted for IBR. Main Reasons for BR: younger age, race (white), privately insured, living in metropolitan areas, early-stage disease. Main Reasons Against BR: Older age, comorbidities, lack of insurance or government insurance, advanced disease stage, avoidance of additional surgery.	1) Not population-based Dataset. 2) Sample size can be problematic: findings are often significant based on sheer sample size alone. 3) Data focusing on clinical/ tumor characteristics and demographics. 4) Missing data linked to increased BC occurrences that could impact women’s decisions on BR (BRCA status etc).	Objective	36/39 (92,30%)
6. Duggal et al.,2013, USA	Investigate and understand women’s motivations for choosing BR.	Dec 2008-Sep 2010	N= 155 (100%)	Prospective, cross-sectional Survey-based, structured questionnaire (combination of Breast Q and National Quality of Life surveys).	Age: 63.9% between 40 and 60 years. Race: 54.8% African American, 41.3% white. Marital status: 60% married. Education: 84.5% had college education or higher. Residence: 62.6% lived in suburban environments Employment: 56.1% full-time employed. Insurance: 76.8% privately insured.	BR Willingness: All women included in the study had already chosen to undergo BR. Main Reasons for BR: body image, aesthetic satsfaction, clothing fit, femininity, peers influence, physician recommendation. Main Reasons Against BR: less concern for femininity, limited external pressure, minimal partner influence, low concern for societal judgment.	Selected for a population already interested in BR.	Both	35/39 (89,74%)
7. Filipe et al., 2021, The Netherlands	Investigate whether Socio-Economic Status (SES) also contributes to the likelihood of receiving IBR in a country with equal access to healthcare	Jan 2011-Dec 2018	N= 32,559 (%N/A)	Retrospective, Cohort, Population-based (Netherlands Cancer Registry - NKR)	Age: mean 60.8 ± 14.7 years, 54.1% were 50-75 years. Socioeconomic Status (SES) (by income decile): Lowest SES (0–9%): 10.4%, Highest SES (90–100%): 10.5%	BR Utilization: 18.7% of women underwent immediate BR (IBR) after mastectomy. Main Reasons for BR: younger age, health status, higher SES, larger hospital volume, oestrogen positive tumours and neo-adjuvant therapy. Main Reasons against BR: older age, comorbidities, cancer stage and adjuvant therapy.	1) Lack of data on cultural and ethnic background. 2) No information on patient counseling and decision-making.	Objective	36/39 (92,30%)
8. Flitcroft et al., 2016, Australia	Document the reasons women with high-risk breast cancer choose IBR, DBR or no BR (NBR).	Jul 2013-Dec 2014	N= 51 (94.40%)	Prospective, Single center pilot study, 3 separate questionnaires named: 1) reasons for IBR; 2) reasons for DBR; 3) reasons for NBR, based on Reaby's original statements.	Age: 39-79 years. Marital status: Cohabiting (70.6%) Insurance: Private health insurance (86.5%)	BR Utilization: 63% of women chose Immediate BR (IBR). 13% opted for Delayed BR (DBR). 23% chose No BR (NBR). Main Reasons for BR: Restoring body image, psychological well-being, aesthetic benefits, physician and others' influence, high awareness Main Reasons Against BR: Perception of unnecessity, older age, avoidance of additional surgeries, fear of complications and cancer recurrence.	1) Small sample size and homogeneity of the study population. 2) The necessarily subjective allocation of statements into domains.	Both	34/39 (87,17%)
9. Frisell et al., 2020, Sweden	Determine the potential association of socioeconomic factors with IBR rates, as well as with patient-reported information and involvement in the surgical decision-making process.	2015-2016	N= 3,131 (76.3%)	Retrospective , Observational, Tumour and treatment data: Swedish National Breast Cancer Register Socioeconomic background data: Central Bureau of Statistics Sweden	Age: ≤40 (6.2%). 41-50 (16.8%). 51-65 (28.2%). >65 (48.8%). Marital status: Partnership/married (52.7%). single (46.4%). Education: Primary (27.8%). Secondary (38.6%). Postsecondary. >3 years (20.0%). Income: Low (39.3%). Middle (29.9%). High (30.5%). Employment: Unemployed/ Retired (58.7%). Clerk (23.4%). Labourer (13.4%)	BR Utilization: 8.5% of women had Immediate BR (IBR). Main Reasons for BR: body image, self-confidence and quality of life, higher education, higher income, employment, preoperative counseling. Main Reasons Against BR: Older age, lower education, unemployment, regional access barriers.	1) Information about known risk factors (possibly leading to less information about BR options), more prevalent in individuals with a lower socioeconomic status, was not available. 2) Risk of recall bias.	Objective	38/39 (97,43%)
10. Giunta et al., 2021, Australia	Explore Australian women’s BR decision-making experiences about the type and timing of BR after mastectomy.	N/R	N= 29 (62%)	Qualitative, part of a larger mixed-methods study. Semi-structured telephone interviews (open-ended questions).	Age: mean age= 54.17 ± 6.78 years. Marital status: Married (or de facto) (79.3%), Divorced (10.3%), Single (6.8%). Residence: Metropolitan areas (65.5%), Regional areas (24.1%). Education: University level (62.1%), Vocational studies (20.7%), Secondary school (17.2%).	BR Utilization: 86.2% of women chose to undergo BR, while 13.8% opted for NBR. Main Reasons for BR: body image, reducing surgery burden, quality of life enhancement, physician and multidisciplinary team influence. Main Reasons Against BR: Low priority compared to cancer survival, avoidance of additional surgery and complications, changing body values, decisional pressure.	1) Sampling and recruitment methods. Participants opted for the study, and may have had particularly strong views about BR. 2) Possible recall bias. 3) Some women had completed their BR up to 10 years ago, their experiences may not reflect current medical protocols and procedures.	Both	33/39 (97.43%)
11. Guest et al.,2021, UK	Investigate a) the goals of women contemplating BR, b) the importance they placed on them, and c) whether the nature of women’s goals and the importance placed on them differ according to the timing of surgery (IBR or DBR).	Feb 2012-Aug 2016	N= 76 (%N/A)	Prospective, Cross-sectional, Mixed-methods, Content analysis, Consecutive sample	Age: mean age= 48.93 ±8.87 years. Race: 72.4% White, 7.9% Asian, 9.2% Black. Marital status: 55.3% married or partnered, 22.4% lived alone.	BR Willingness and Utilization: 76 women were considering BR, with 34.2% opting for immediate (IBR) and 65.8% for delayed (DBR). Main Reasons for BR: Desire for symmetry and natural appearance, avoiding prosthesis, restoring body image and self-confidence, moving on from cancer, improving clothing options. Main Reasons Against BR: Concerns about additional surgery, low priority to BR compared to …	1) Single-center, limited generalizability. 2) Timing was only examined (DBR versus IBR) rather than type of BR. 3) Information about patients' diagnosis and treatments was not available for the whole sample.	Subjective	34/39 (87.17%)
12. Huang et al., 2020, USA	Determine clinical and demographic factors associated with postmastectomy BR as well as the type of BR chosen, among patients undergoing mastectomy.	Jan 1, 2010 and Mar 28, 2018	N=960 (81.7%)	Retrospective, Observational cohort. Medical records review (sociodemographic and clinicopathologic variables, details regarding BR receipt, type and timing). Nonparametric statistical analyses.	Age: median was 52years (range: 22–90) Race: White (78.5%), Black (10.7%), Asian (4.1%). Insurance: Private (69.4%), Medicare (14.3%), Medicaid (13.6%), Military (2.1%), Uninsured (0.6%)	BR Willingness and Utilization: 81.7% (n = 784) chose BR, while 18.3% (n = 176) did not undergo BR. 98.9% of BR procedures were IBR. Main Reasons for BR: Younger age, Bilateral mastectomy (BM), earlier disease stage, private insurance. Main Reasons Against BR: Older age, reduced emphasis on body image, later-stage cancer, comorbidities, public insurance, surgical risks, complications and extended…	1) Limited generalizability 2) Retrospective nature of the study, not able to evaluate causation or more qualitative BR decision-making processes.	Both	35/39 (89.74%)
13. Lee et al., 2019, Singapore	Explore reasons why women who could have BCT choose to undergo mastectomy, and why these women decline BR after mastectomy.	Dec 2014-Dec 2015	N= 91 (90.1%)	Retrospective, Observational, Decision-making style and demographic questionnaires.	Age: median age was 60 years (range 25–83). Marital status: Married (74%), Single (19%), Divorced (2%), Widowed (4%). Education: Primary (28%), Secondary school (43%), University (6%). Employment: 46% were employed.	BR Willingness and Utilization: 91 women who were eligible for BCT but chose mastectomy without BR. Main Reasons for BR: Younger age, bilateral mastectomy, earlier disease stage, private insurance. Main Reasons Against BR: Perception of age, additional surgery avoidance, later-stage cancer, comorbidities, socioeconomic barriers.	1) Retrospective; possible recall bias, 2) Relatively small sample size, 3) Single institution.	Both	35/39 (89.74%)
14. Manne et al., 2016, USA	Describe women’s reasons to choose or not choose BR, BR knowledge, decisional preparedness, and decisional conflict about BR.	N/R	N= 55 (56.7%)	Prospective, Pilot randomized trial, Survey: Demographic and medical variables, Knowledge about BR (19 items), Reasons to choose (33 items), Decisional preparedness (adapted 12-item scale and a 7-item measure), Decisional Conflict Scale (16 items), Anxiety (STAI), Anticipated Decision	Age: mean age 50.2 ±10.5. Race: White (70.9%), Non-white (29.1%). Education: Secondary or less (14.5%), College (18.3%), 4year degree (29%), Graduate degree (18.3%). Marital status: Married (54.5%), Single partnered (34.6%), Single, not partnered (9.1%), Widowed/Divorced (1.8%). Insurance: Insured (96.4%), uninsured (1.8%).	BR Willingness and Utilization: 49.1% had made a BR decision at the time of the study (50.9% had not yet made a decision, reflecting high decisional conflict). Of those, 81.5% chose BR. Implants were the most preferred BR method (20%). Main Reasons For BR: Desire for symmetry, Psychological and emotional benefits, aesthetic concerns. Main Reasons Against BR: Surgical risks and complications, conc…	1) Small sample size, possibly non representative. 2) Sample included patients with or without a plastic surgeon consultation. 3) Examination for significant differences (in knowledge, attitudes about BR, decisional preparedness, and conflict) between the groups was not feasible.	Both	31/39 (79.48%)
15. Marouf et al., 2020, Saudi Arabia	Εxamine the influence of socioeconomic factors, anxiety, depression, and personality traits on the decision to undergo BR after a mastectomy.	Mar 2019-Jul 2019	Ν= 196 (81.32%)	Prospective, Cross sectional study/ Interview-based 46-item questionnaire including: demographic data, personality traits, the Narcissism Index (NI), and the Hospital Anxiety and Depression Scale (HADS)	Αge: mean age 48.44 ± 9.87 years Nationality: Saudi (43.9%), Non-Saudi (56.1%). Marital status: 78.8% (BR group) vs. 73.1% (NBR group). Education: Secondary or below (56%), Bachelor's or higher (44%). Income (monthly): 60.2% <5,000 Saudi Riyals (SR), 27.1% >10,000 SR, 15.3% 5,000-10,000 SR. Employment: 66.3% were unemployed/housewives.	BR Willingness and Utilization: 36.2% opted for BR, while 63.8% didn't. Being younger, Saudi, married and employed were found significantly more likely to choose BR. Main Reasons For BR: restoring body image, psychological well-being, marital and social considerations, youth and active lifestyle, no chronic illness. Main Reasons Against BR: Health concerns and comorbidities, lymph node involvemen…	1) Cross-sectional nature, covered a short time period. Therefore, possibly non representative sample. 2) Single centered, also limiting generalizability of results. 3) Reliability of questions about personality has not been studied.	Both	35/39 (89.74%)
16. Mátrai et al., 2014, Hungary	Evaluate patients’ knowledge about and desire for postmastectomy BR, as well as their psychosocial background, in their decision-making process regarding breast cancer treatment.	Jan 2010-Oct 2011	N=500 (%N/A)	Prospective, Descriptive, cross-sectional study, 15item Structured Questionnaire	Age: Mean age 59.6 ± 13.1 years Marital status: Married (48.8%), Widowed (26.6%), Divorced (18.0%) Education: Higher (29.6%), Secondary (47.8%), Primary (22.6%). Employment: Intellectual workers (34.4%), Manual workers (17.8%), Pensioners (47.8%).	BR Willingness and Utilization: 28.8% of participants expressed willingness to undergo BR, while 71.2% refused BR. Among those willing to undergo BR, 15.4% wanted IBR, while 13.4% preferred DBR. Main Reasons For BR: Desire for body image restoration, psychological well-being, partner influence. Main Reasons Against BR: health concerns, age-related barriers, lack of awareness and misinformation, p…	1) Lower number of very young (<35 years) and unmarried women compared to other age groups. 2) Assessment of perspectives regarding BR, without evaluating the effects of tumor staging and adjuvant therapy.	Both	34/39 (87.17%)
17. Miseré et al., 2020, The Netherlands	Evaluate the influence of QoL, among women diagnosed with breast cancer before starting any treatment, on their decision whether or not to undergo BR	Jun 2017-Mar 2019	N= 67 (%N/A)	Retrospective, Observational, BREAST-Q questionnaire	Age: Mean age was 58.2 (range 36-83) Body Mass: mean body mass index (BMI) was 26.0 (range 16-37).	BR Willingness and Utilization: 54% underwent BR, while 46% did not opt for BR. BR was not significantly associated with tumor characteristics, adjuvant therapies, or other medical factors. Main Reasons For BR: restoring body image, psychological recovery, younger age. Main Reasons Against BR: higher psychosocial well-being, older age, body satisfaction without BR.	1) Selection bias occurred (not all patients gave informed consent, a limited number of subjects was included in this study). Difficult to determine the bias effect, it might give an overestimation of the quality of life of patients. 2) Retrospective study design, limited predictors could be analyzed (not collected in the survey). 3) Limited follow-up period.	Both	34/39 (87.17%)
18. Momoh et al., 2019, USA	Evaluate patterns and correlates of receipt of information about BR along with IBR rates in a diverse modern cohort of women with breast cancer.	Jul 2013-Sep 2014	N= 936 (36%)	Retrospective, Modern population based cohort, Georgia and Los Angeles County Surveillance, Epidemiology, and End Results registries. 4 measures: 3 self-reported communication-related measures and 1 self-reported	Age: Mean age 57.7 years (range, 24.3 to 80.2 years). Race: White (56.26%), Black (17%), Latina (12.52%), Asian (11.43%), Other (2.79%). Education: Secondary or less (24.4%), College or higher (74.9%). Income/year: <$40,000 (26.7%), $40,000–$89,999 (30.8%), >$90,000 (27.0%). Insurance: Private Insurance (59.8%), Medicare (23.4%), Medicaid (11.6%), Other/No Insurance (5.2%).	BR Willingness and Utilization: 46.5% of mastectomy patients underwent BR, while 53.5% did not opt for BR. Main Reasons For BR: Younger age, body image, psychological well-being, bilateral mastectomy, surgeon influence and preoperative counseling. Main Reasons Against BR: Older age, financial and insurance barriers, limited information and surgeon communication gaps, cancer stage and treatment fo…	1) Limited generalizability of findings, although significant (i. patients from only 2 US regions. ii. Exclusion of women who could not complete questionnaires in Spanish or English). 2) Potential recall bias, given the several months that elapsed from preoperative consultations to the surveys.	Objective	36/39 (92.30%)
19. Nair et al., 2021, India	Knowledge, Attitude and Practices (KAP) regarding BR among women undergoing breast surgery from a single tertiary center in India.	N/R	N= 492 (%N/R)	Prospective Survey, Novel questionnaire designed and distributed to 3 groups of women: planned for MRM, follow up (FU) post-MRM, and FU post breast-conserving surgery.	Age: <40 years(18.4%), 40-50 years (36%), >50 years (45.1 %). Education: No schooling (12.4%), Primary/secondary (50.4%), Higher (37.19%). Employment: Homemakers (72.9%), Working women (27.1%). Marital status: Unmarried (3%), Married (89.4%), Divorced (2.2%).	BR Willingness and Utilization: 27.9% were willing to undergo BR, despite 51% being aware of it. Among women who underwent mastectomy, only 6.3% had BR. Reasons For BR: prior BR knowledge, counseling from the surgeon, prevalent social norms, body appearance, and partner’s preference. Reasons Against BR: Lack of awareness, financial constraints, cultural and social factors.	1) May not be representative of the whole country. 2) Recall bias may (self-reported nature of the observed variables). 3) Non standardized questionnaire.	Both	36/39 (92.30%)
20. Ng et al., 2016, Australia	Explore patient satisfaction and factors influencing BR postmastectomy.	Jan 2000 - Dec 2010	N=143 (74%)	Retrospective, Cohort study, BREAST-Q questionnaire	Age: Mean age was 54.5 ± 12.9 years. Education: completed Secondary or Higher Education 57.8% (BR) vs 43.8% (nBR), PostGrad 20.3% vs 8.9% (nBR). Marital status: Married 62.5% (BR) vs. 64.6% (nBR), Single/De Facto 18.7% (BR) vs. 6.3% (nBR), Divorced/ Widowed 18.8% (BR) vs. 29.1% (nBR).	BR Willingness and Utilization: 44.8% of mastectomy patients underwent BR, while 55.2% did not. Among BR patients, 56% had IBR, while 44% had DBR. Reasons For BR: younger age, private insurance, higher education, higher income, surgeon influence. Reasons Against BR: older age, financial and healthcare barriers.	1) The use of generic assessment scales, which are insensitive to the unique issues of BR patients. 2) The clinical meaning of the BREAST-Q scores requires further definition.	Both	34/39 (87.17%)
21. Nozawa et al., 2015, Japan	Examine factors influencing decisions regarding BR postmastectomy and BR impact on psychological well-being and body image.	Jan 2011-Jun 2011	N=358 (75.1%)	Questionnaire based survey (interview and questionnaire combination)	Age: mean 39.46 ± 4.4 years. Education: Secondary or lower (26%). College (45.8%). University or higher (28.2%). Employment: Full-time (46.4%). Part-time (23.2%). Unemployed (29.9%). Marital status: Married/in relationship (79.9%). Single (20.1%)	BR Willingness and Utilization: 37.4% of mastectomy patients underwent BR Reasons For BR: Body image, psychological well-being, partner influence. Reasons Against BR: Fear of cancer relapse, additional surgery avoidance, financial reasons, belief that BR is unnecessary.	Not stated	Both	35/39 (89.74%)
22. Quemener et al., 2019, France	Identify decision‐making determinants for BR in women over 65 years old, using a specifically designed questionnaire.	Jan 2006-Jul 2016	N=134 (77%)	Retrospective, Case-control, BREAST-Q based questionnaire	Age: mean age was 67.5 ±2.5years. Marital Status: Married/ in a partnership: 76.4% (BR) vs. 66.7% (No-BR).	BR Willingness and Utilization: 50% underwent BR, while the other 50% chose not to undergo BR. 47.8% underwent IBR, while 52.2% opted for DBR. Reasons For BR: Body image, psychological well-being, fewer comorbidities, BR awareness, surgeon influence. Reasons Against BR: health concerns, fear of surgical complications, older age, acceptance of body change, additional surgery avoidance.	1) The motivation questionnaire used was specially designed because no validated questionnaire had been developed at the time of the survey. 2) Retrospective study, therefore possible memory bias in questionnaire responses. 3) Patient sample was small because of low BR rates in the elderly.	Both	34/39 (87.17%)
23. Sergesketter et al., 2019, USA	Determine the impact of relationship status on contemporary national BR patterns.	1998-2014	N= 346,418 (%N/A)	Retrospective , Observational, National Cancer Institute’s Surveillance, Epidemiology, and End Results (SEER)-18 database.	Age: median for BR (51 years), NBR (63 years) Marital Status: Married (57.4%), Single (13.9%), Widowed (17%), Divorced - Separated (11.6%), Race/ Ethnicity: Non-Hispanic White (71%), Non-Hispanic Black (10%), Hispanic (10%), Other (8.7%). Insurance status (YES: 50.9%, NO: 0.9%, Unknown: 47.6%), Private 67.7% of BR patients vs 46.2 of NBR.	BR Willingness and Utilization: 21.8% of mastectomy patients underwent BR. Reasons For BR: younger age, early disease stage, higher socioeconomic status, partner influence, contralateral mastectomy. Reasons Against BR: older age, health concerns, socioeconomic barriers, limited awareness, cancer treatment focus, widowed and single women.	1) Lack of available information about delayed BR, BMI, or other comorbidities in the SEER database limited conclusions regarding associations with BR subtype. 2) Despite association of relationship support with the presence of a spouse or domestic partner, perceived support for many patients was not correlated with documented relationship status.	Objective	35/39 (89.74%)
24. Siotos et al., 2020, USA	Examine the role of demographic, clinical and socio-economic factors on patients’ decisions to undergo BR.	2003-2015	N= 1,459 (%N/A)	Retrospective Cohort, Data from Johns Hopkins Hospital database. Multivariable and multinomial logistic regression, breast cancer patients (mastectomy-only) were compared to those who had IBR (overall and by type of reconstruction).	Age: <40 years- (BR Group: 78.2%, NBR Group: 21.8%), 40-49 (BR Group: 74.4%, NBR Group: 25.6%), 50-59 (BR Group: 66.7%, NBR Group: 33.3%), 60-69 (BR Group: 50%, NBR Group: 50%), >70 (BR Group: 34%, NBR Group: 66%). Race (% that underwent BR): Caucasian: 70.4%, African-American: 60.1%, Asian: 46.2%, Hispanic: 81%. Marital status (% that underwent BR): Married (69.3%), Unmarried (62.3%). Insurance …	BR Willingness and Utilization: 67.4% of mastectomy patients underwent immediate BR. Reasons For BR: Body image, self-esteem, younger age, higher socioeconomic status, physician influence. Reasons Against BR: older age, race/ethnicity, higher tumor stage, treatment prioritization, insurance barriers.	1) Residual confounding. 2) Unable to identify patients who underwent delayed BR. 3) Data derived from one comprehensive cancer center, which draws patients from a wide swath of geographic regions and may differ from other institutions.	Objective	36/39 (92.30%)
25. Somogyi et al, 2015, Australia	Identify the factors influencing BR decision-making among Australian women after mastectomy, identifying barriers and motivators affecting BR uptake.	N/R	N= 501 (57%)	Retrospective, Online survey to breast cancer patients from Breast Cancer Network Australia. Results were tabulated, described qualitatively and analyzed for significance using a multiple logistic regression model.	Age: mean 48.9 ±9.1 years. Employment: Employed (80.4%), Not employed (19.6%). Insurance: Private hospital access (70.1%), Public hospital (29.9%).	BR Willingness and Utilization: 61.5% of mastectomy patients underwent BR. Reasons For BR: Younger age, bilateral mastectomy, private hospital access, urban hospital access, decreased home/work responsibility and physician influence. Reasons Against BR: older age, additional surgery avoidance, lack of perceived BR need, limited preoperative counseling, public healthcare barriers.	Volunteer bias is a potential problem (women who have a specific interest in BR may be over-represented).	Objective	35/39 (89.74%)
26. Sue et al., 2013, USA	Determine 1) rates of mastectomy and postmastectomy BR among patients with DCIS 2) factors associated with these decisions.	2000-2003	N= 196 (%N/A)	Retrospective, Cohort study, clinicopathologic patient information. Bivariate analyses, using Fisher’s exact tests for categorical variables and Mann-Whitney U tests for continuous variables. Survival analyses were performed using the Kaplan-Meier estimator and Cox regression model.	Age: median age (at diagnosis of DCIS) 55.5 years (range, 35.8 to 88.9 years). Race: White (83.6%), Black (10.6%), Other (6.4%).	BR Willingness and Utilization: Among mastectomy patients, 59.6% opted for BR. Reasons For BR: younger age. Reasons Against BR: older age.	Not stated	Both	35/39 (89.74%)
27. Tarkowski et al., 2016, Poland	1) Identify reasons for the low rate of BR and 2) understand the motivations of women who refuse BR after mastectomy.	2000-2012	N= 50 (100%)	Cross-sectional, Survey Questionnaire. The survey consisted of 20 closed, open and semi-open questions - demographic data, and 16 questions on the study subject	Age: median 53 years. Education: Higher (48%), Other (48%), Not declared (4%).	BR Willingness and Utilization: 22.4% had already undergone BR at the time of the survey. 24.5% of patients expressed interest in future BR. 53.1% of patients were not interested in BR. Reasons For BR: access to preoperative BR information, reimbursement awareness. Reasons Against BR: older age, lack of information, self-acceptance, hospitalization avoidance, partner support.	1) Retrospective, possible memory bias. 2) BR was obtainable in the analysed period, but availability could differ within time.	Both	34/39 (87.17%)

## Sheet: Table S2
Authors/Year	Type/stage of Ca	Time since surgery	PMRT	Chemotherapy	Surgery type	BR Timing	BR Type
1. Aljaaly et al., 2021	N/R	N/R	Adjuvant radiotherapy (54.75%)	Neoadjuvant (47.25%) Adjuvant (56.5%)	Mastectomy	IBR, DBR, NBR	N/R
2. Alkaff et al., 2019	Breast masses either benign or malignant unilateral or bilateral, and patients with high-risk tumour factors such as positive family history of breast cancer and BRCA1 and BRCA2 genes	N/R	N/R	N/R	Mastectomy	N/R	N/R
3. Awan et al., 2015	Breast cancer diagnosis ranging from stage I-III. Patients with advanced disease (stage IV) were excluded.	The median time since the patient had undergone mastectomy was 30 months (IQR=33.5).	59.3% had received PMRT. Those still receiving PMRT were excluded	78% (received treatment)	88% (unilateral mastectomy). 12% (bilateral mastectomy) Those who had undergone lumpectomy were excluded.	N/R	15 (16.5%) patients underwent BR after mastectomy. 7 (47%) underwent autologous BR, and 8 (53%) had implant-based BR.
4. Blackmore et al., 2024	Breast cancer diagnosis ranging from stage I-II.	Up to 12 months since surgery	N/R	N/R	The majority (66.7%) of women had received mastectomy alone, but eight women (33.3%) underwent breast reconstruction.	N/R	6 out of 8 women (75.0%) had autologous (DIEP flap) and 2 (25.0%) received implant reconstruction.
5. Danko et al.,2021	Breast cancers (Tis-T3, N0-N1, or M0). Exclusions were made for patients with T4, N2 to N3, or metastatic disease.	N/R	N/R	N/R	Mastectomy	Of the sample of patients receiving mastectomies, 42.1% had IBR	The reconstructions primarily consisted of implant-based reconstruction (40.0%) and tissue-based reconstruction (31.6%).
6. Duggal et al.,2013	N/R	N/R	N/R	N/R	Mastectomy or possible oncoplastic reduction. Only patients who elected to undergo BR were included in this series.	N/R	N/R
7. Filipe et al., 2021	Stage I or II breast cancer	N/R	Radiotherapy was grouped into adjuvant or neo-adjuvant therapy	Chemotherapy was grouped into adjuvant or neo-adjuvant therapy	Mastectomy	IBR	Implant-based with or without ADM/mesh, latissimus dorsi with implant, autologous)
8. Flitcroft et al., 2016	BRCA gene mutation (0.06%), Tumour grade: Gr 1 (7.1%), Gr 2 (58.9%), Gr 3 (33.9%), Tumour type: Invasive ductal (64.3%), Invasive lobular (32.1%), Other (3.6%), Lymph node positive cases (66.1%), ER positive tumour (89.3%), HER2 positive tumour (8.9%), Triple negative tumour (8.9%), LVI present (37.5%).	7-31 days	Eligible women were those requiring mastectomy for invasive breast cancer and who were predicted to have a recommendation for PMRT based on the preoperative tumour features.	N/R	Mastectomy	IBR, DBR, NBR	There were 32 immediate BR (IBR = 63%), 7 delayed BR (DBR = 13%) and 12 no BR (NBR = 23%).
9. Frisell et al., 2020	Preoperative cT category: cTis (4.5%), cT1 (44.6%), cT2 (39.1%), cT3 (9.3%), cT4 (1.9%), Missing (0.7%). Preoperative cN category: cN0 (80.9%), cN1 (28.1%), Missing (1.0%)	N/R	N/R	N/R	Mastectomy	IBR	IBR
10. Giunta et al., 2021	N/R	6 months to 10 years post-mastectomy	Yes (BR Group: 47.6%, NBR Group: 37.5%)	N/R	Mastectomy	IBR, DBR, NBR	(Implant, Expander and autologous, Expander and implant, Autologous, Combination)
11. Guest et al.,2021	N/R	N/R	N/R	N/R	Mastectomy	DBR or IBR	DBR or IBR
12. Huang et al., 2020	Stage 0-III breast cancer	N/R	N/R	N/R	Mastectomy	IBR, DBR, NBR	Implant-based, autologous, combination
13. Lee et al., 2019	The majority of tumours were early-stage (93 per cent were stage I–II) and almost all (97 per cent) of the tumours were 50 mm or less in size. The majority (72 per cent) were unifocal cancers, with 28 per cent multifocal and none multicentric, as would be expected in a cohort offered BCS. Most cancers (68 per cent) were hormone-positive, 10 per cent were HER-2-enriched, and 21 per cent were tripl…	The survey was performed a median of 48 (0–205) months after mastectomy.	N/R	N/R	Mastectomy	NBR or IBR	NBR or IBR
14. Manne et al., 2016	The patient had a primary diagnosis of ductal carcinoma in situ or stage 1, 2, or 3a breast cancer	N/R	N/R	N/R	The sample included patients who had not yet decided whether to choose mastectomy or lumpectomy who were considering BR, patients for whom mastectomy was recommended by the surgeon who were considering BR, and patients who chose mastectomy who were considering BR	IBR, DBR, NBR	IBR, DBR, NBR
15. Marouf et al., 2020	Ductal carcinoma in situ (BR Group: 22.9%, NBR Group: 12.8%) Breast cancer T1a-c (<2cm) (BR Group: 28.0%, NBR Group: 39.7%), T2 (BR Group: 28.8%, NBR Group: 29.5%), T3 (BR Group: 8.5%, NBR Group: 10.3%), T4 (BR Group: 11.9%, NBR Group: 7.7). Lymph node involved: N0-N3	N/R	Radiotherapy combined with chemotherapy (BR Group: 13.6%, NBR Group: 10.3%). Radiotherapy compbined with chemotherapy and endocrine therapy (BR Group: 11.0%, NBR Group: 10.3%)	Chemotherapy (BR Group: 45.8%, NBR Group: 60.3%). Chemotherapy combined with endocrine therapy (BR Group: 5.1%, NBR Group: 10.3%). Chemotherapy combined with radiotherapy (see previous column)	Mastectomy	N/R	N/R
16. Mátrai et al., 2014	T0 (2.2%), Tis (9.6%), T1 (13.6%), T2 (49%), T3 (21.4%), T4 (4.2%). Lymph node involved: Nx, N0-N3	Assessment was conducted one day before mastectomy	N/R	None, Adjuvant, Neoadjuvant	Mastectomy	N/R	Reported desire for IBR or DBR
17. Miseré et al., 2020	Tis (13.4%), T1 (49.3%), T2 (31.1%), T3 (6.0%). Lymph node involved: N0-N3	N/R	Radiotherapy (34.3%)	Chemotherapy (Neo-adjuvant or Adjuvant) (BR Group: 52.8%, NBR Group:35.5%).	Mastectomy was performed in 67 women (44.1%), while 85 (55.9%) underwent breast-conserving surgery. In 36.5% of breast-conserving surgery, oncoplastic surgery was performed. Fifteen procedures were bilateral (9.9%), of which nine were prophylactic unilateral mastectomies.	NBR, IBR, DBR	NBR (46.2%), IBR (47.7%), DBR (6%)
18. Momoh et al., 2019	N/R (3.73%), T0 (24.07%), T1 (40.34%), T2 (31.86%)	2 months on average	N/R	N/R	Mastectomy: Unilateral (54.96%), Bilateral (45.04%)	NBR, IBR, DBR	51.7% underwent BR. Implant-based breast reconstruction was performed in nearly three-quarters of the patients who underwent reconstruction (72.0%), with autologous reconstructions performed in 19.1%
19. Nair et al., 2021	N/R	Cohort 1: prior surgery, Cohort 2: post MRM on FU, Cohort 3: post BCS on FU. No more details on time since surgery reported.	N/R	N/R	Out of 492 women, 280 (56.9%) were awaiting surgery and planned for an MRM, 100 (20.3%) had undergone a mastectomy and were on FU, and 112 (22.8%) had undergone breast-conservative surgery and were on FU.	NBR, IBR, DBR	Reported desire for NBR, IBR or DBR
20. Ng et al., 2016	N/R	N/R	N/R	N/R	Mastectomy	NBR, IBR, DBR	NBR, IBR, DBR. In the BR group, 36 women had IBR (56%) and 28 women (44%) had DBR.
21. Nozawa et al., 2015	DCIS (5.3%), T1 (22.9%), T2 (34.4%), T3 (9.8%), T4 (1.1%), Unknown (26.5%)	N/R	N/R	53.9% underwent chemotherapy, 37.4% underwent chemotherapy and hormone therapy	Overall, 49.2% received breast-conserving surgery, 27.7% received mastectomy, 8.6% received subcutaneous mastectomy, 14.5% were unreported	NBR, IBR, DBR	The data indicated a reconstruction rate of 36.7% in women who underwent mastectomy
22. Quemener et al., 2019	Tis - (BR Group: 14.9%, NBR Group: 17.9%) T1 - (BR Group: 44.8%, NBR Group: 41.8%), T2 - (BR Group: 29.8%, NBR Group: 28.4%), T3 - (BR Group: 3%, NBR Group: 8.9%) T4 - (BR Group: 1.5%, NBR Group: 1.5%).	Among the 35 patients who had DBR, the median interval between mastectomy and DBR was 20.5 months (range: 6‐206 months)	Yes (BR Group: 29.9%, NBR Group: 28.4%)	Yes (BR Group: 31.3%, NBR Group: 38.8%)	Mastectomy	NBR, IBR, DBR	Among the BR group, 47.8% underwent IBR and 52.2% had delayed BR. BR was implant‐based for 61.2%, latissimus dorsi flap with implant for 20.9%, and autologous reconstruction for 17.9% with dorsi flap or DIEP flap.
23. Sergesketter et al., 2019	Stage 0-III breast cancer. Women undergoing BR were more likely to have T1 (57% vs. 46%, p<0.001) and N0 (62.4% vs. 55.4%, p<0.001) stages, with median tumor size lower among those receiving BR than among those not receiving reconstruction (1.8 cm, IQR (1-3) vs. 2.1 cm, IQR (1.3-3.5), p<0.001). Breast cancers in women receiving BR were more likely to be grades 1 or 2, ER+ (75.8% vs. 69.2%, p<0.00…	Median follow-up was 87 months. No more details on time since surgery reported.	BR Group (20%) vs NBR Group (22.3%)	BR Group (53.1%) vs NBR Group (44.4%)	Subcutaneous mastectomy, simple/complete mastectomy, modified radical mastectomy	NBR, IBR, DBR	NBR (78.2%), BR (21.8%)
24. Siotos et al., 2020	Stage 0-III breast cancer: T0 - (BR Group: 729%, NBR Group: 27.1%) T1 - (BR Group: 68.2%, NBR Group: 31.8%), T2 - (BR Group: 68.2%, NBR Group: 31.8%), T3 - (BR Group: 58.9%, NBR Group: 41.1%)	N/R	No (BR Group: 68.9%, NBR Group: 31.1%), Yes (BR Group: 64.2%, NBR Group: 35.8%)	No (BR Group: 67.1%, NBR Group: 32.9%), Yes (BR Group: 67.6%, NBR Group: 32.4%)	Mastectomy	NBR, IBR, DBR	NBR (32.6%), BR (67.4%)
25. Somogyi et al, 2015	N/R	N/R	N/R	N/R	Mastectomy (unilateral: 65%, bilateral: 35%)	Out of 293 patients who underwent BR and provided info about timing, 44.4% underwent IBR while the remainder had DBR.	Out of 309 patients who underwent BR, 45% had implant-based breast reconstruction, 44% had tissue transfer and 11% had both implant and tissue transfer.
26. Sue et al., 2013	Ductal carcinoma in situ (T2 - BR Group: 52.4%, NBR Group: 47.1%) (T3 - BR Group: 47.6%, NBR Group: 52.9%)	Among the patient cohort, the median follow-up period was 8.5 years after initial diagnosis of DCIS. No more details on time since surgery reported.	N/R	N/R	Mastectomy, Breast Conserving Surgery	NBR, IBR, DBR	Expander/ implantation (67.9%), TRAM Flap (32.1%)
27. Tarkowski et al., 2016	N/R	N/R	86.2% of patients required adjuvant treatment: 50% radiotherapy	86.2% of patients required adjuvant treatment: 86.2% chemotherapy	Mastectomy	N/R	22.4% already underwent BR, 24.5% declared an interest in undergoing BR in future, whereas 53.1% were not interested in BR surgery.

## Sheet: Table S3
Study	Aljaaly et al., 2021	Alkaff et al., 2019	Awan et al., 2015	Blackmore et al, 2024	Danko et al., 2022	Duggal et al., 2013	Filipe et al., 2021	Flitcroft et al., 2016	Frisell et al., 2020	Giunta et al., 2021	Guest et al., 2021	Huang et al., 2020	Lee et al., 2019	Manne et al., 2016	Marouf et al., 2020	Matrai et al., 2014	Miseré et al., 2020	Momoh et al., 2019	Nair et al., 2021	Ng et al., 2016	Nozawa et al., 2014	Quemener et al., 2019	Sergesketter et al., 2018	Siotos et al., 2020	Somogyi et al., 2015	Sue et al., 2013	Tarkowski et al., 2017
Quads Criteria	Scores (0-3)
Theoretical or conceptual underpinning to the research	2	2	2	2	2	2	2	2	3	3	2	2	2	2	2	2	2	2	2	2	2	2	2	2	2	2	2
Statement of research aim/s	3	3	3	3	3	3	3	3	3	3	3	3	3	3	3	3	3	3	3	3	3	3	3	3	3	3	3
Clear description of research setting and target population	3	3	3	3	3	3	3	2	3	3	3	3	3	2	3	3	3	3	3	2	3	2	3	3	3	3	2
The study design is appropriate to address the stated research aim/s	2	2	3	3	3	3	3	3	3	3	3	3	3	3	3	3	3	3	3	3	3	3	3	3	3	3	3
Appropriate sampling to address the research aim/s	2	2	2	2	3	2	3	2	3	3	2	3	2	1	2	2	2	3	3	2	2	2	3	3	2	3	2
Rationale for choice of data collection tool/s	2	2	2	2	2	3	2	3	3	3	2	2	3	3	3	3	3	3	3	3	3	3	3	3	3	3	3
The format and content of data collection tool is appropriate to address the stated research aim/s	2	2	2	3	3	3	3	3	3	3	3	3	3	3	3	3	3	3	3	3	3	3	3	3	3	3	3
Description of data collection procedure	3	3	3	3	3	3	3	3	3	3	3	3	3	2	3	3	3	3	3	3	3	3	3	3	3	3	3
Recruitment data provided	3	3	3	3	3	2	3	3	3	3	2	2	2	2	2	2	2	2	2	2	2	2	2	2	2	2	2
Justification for analytic method selected	2	2	2	2	3	3	3	2	3	3	3	3	3	2	3	3	3	3	3	3	3	3	3	3	3	3	3
The method of analysis was appropriate to answer the research aim/s	3	3	3	3	3	3	3	3	3	3	3	3	3	3	3	3	3	3	3	3	3	3	3	3	3	3	3
Evidence that the research stakeholders have been considered in research design or conduct	1	1	1	2	2	2	2	2	2	2	2	2	2	2	2	1	2	2	2	2	2	2	2	2	2	2	2
Strengths and limitations critically discussed	3	3	3	3	3	3	3	3	3	3	3	3	3	3	3	3	2	3	3	3	3	3	2	3	2	2	3
Total score	31	31	32	34	36	35	36	34	38	33	34	35	35	31	35	34	34	36	36	34	35	34	35	36	34	35	34
Total score %	79.48	79.48	82.05	87.17	92.3	89.74	92.3	87.17	97.43	84.61	87.17	89.74	89.74	79.48	89.74	87.17	87.17	92.3	92.3	87.17	89.74	87.17	89.74	92.3	87.17	89.74	87.17

## Sheet: Table S4
Authors/Year	Objective	Age	Education	BR Awareness and Info Accessibility	Health/ Treatment related reasons	Race	Socioeconomic reasons	Physician Influence	Partner
1. Aljaaly et al., 2021	•Age •Education •BR Awareness and Info •Health/ Treatment •Physician influence	Younger patients more likely to choose BR	Group 1 patients were educated about BR on social media at a higher rate (44, 28.4%) than Group 2 (40, 16.3%). Possible attribution to higher educational level of Group 1 (tending to search more in multiple platforms for information).	69.7% of willing patients knew about BR vs. 51.4% of unwilling ones. Lack of knowledge and misconceptions prevent BR adoption. Most common source of BR info were doctors.	Menopause: Premenopausal women more likely to opt for BR. Comorbidities: BC patients who were deciding to undergo BR were medically free of comorbidities and had no chronic illnesses.40.8% of unwilling patients had chronic conditions vs. 24.5% of willing ones. Treatment: Adjuvant radiotherapy, as a treatment option, causes further disfigurement to the breast image and thus a higher desire to unde…			Only 27.5% recalled discussing BR with their surgeon
2. Alkaff et al., 2019	•Age •Education •BR Awareness and Info	Younger women (≤40 years) were significantly more likely to accept BR than older women (>40 years).	Higher education levels correlated with greater BR acceptance (college-educated women were 4.75 times more likely to opt for BR).	46.4% of participants had prior knowledge of BR, mostly from online sources (19.1%). Only 10.5% learned about BR from their doctors.
3. Awan et al., 2015	•Age •Education •BR Awareness and Info •Physician influence	Younger women were significantly more likely to consider BR (p<0.001).	Education was significant predictor of the desire to utilize BR. Higher educational attainment increased BR willingness (p=0.010).	63% of the patients reported that they did not have enough information on the procedure				26% reported their doctor did not mention BR as an option.
4. Blackmore et al., 2024	•Age •BR Awareness and Info •Physician influence	Age was a consideration for both groups (BR or nBR). Younger women were more likely to choose BR, associating breasts with femininity; older women were more accepting of mastectomy alone.		Mostly verbal information, with take-home pamphlets. Diagrams, videos and photos were stressed as helpful to decision-making. lack of visual examples of post-surgery outcomes led to increased anxiety.Many felt overwhelmed by the amount of information.				Presentation of all available options led to clarity and feeling in control. Just as important that women who did not receive BR were also given choice.
5. Danko et al.,2021	•Age •Education •Race •Health/ Treatment •Socio-economic	Younger aged preferred implant-based BR vs tissue-based and combined BR.	High-school completion predicted IBR.		BR predictors: in situ behavior, lower T staging, and less lymph node involvement.	White race predicted IBR.	IBR predictors: Residence in zip codes of higher median incomes and living in a metro area. IBR negative predictors: no insurance, Medicaid, Medicare, other government insurance, and unknown insurance. Tissue-based BR predictors: residence in zip codes with higher median income and metro area of residence compared to rural. Tissue-based BR negative predictors: Medicare compared to private insuran…
6. Duggal et al.,2013	•Age •Race •BR Awareness and Info •Physician influence •Partner	Majority were 40-60 years old (63.9%)		Most participants (58%) discussed BR before deciding with other women with breast cancer who were also considering BR.		Majority were African American (54.8%)		Referring physician was most influential on BR (51.6%). Plastic surgeon's reputation important in their decision-making process.	25% of participants reported concern about their partner’s satisfaction when deciding on BR.
7. Filipe et al., 2021	•Age •Socio-economic •Health/ Treatment	44.5% of patients <40 years underwent IBR. Only 0.6% of patients >75 years received IBR. Older age significantly reduced IBR likelihood (OR 0.92 per year).			IBR rates were higher in Stage I patients (47.4%) than Stage II (37.1%). Patients who received neoadjuvant therapy were 1.42 times more likely to undergo IBR than patients requiring adjuvant therapy (OR 0.56). Larger hospital volume was also a significant influencing factor.		Higher SES increased IBR likelihood (OR 1.05 per 10% SES increase). 14.3% of patients from the lowest SES group received IBR. 25.7% of patients from the highest SES group underwent IBR.
8. Flitcroft et al., 2016	•Age •BR Awareness and Info •Health/ Treatment •Partner	NBR choice was correlated with older age, however 47% of women aged over 60 still chose to have either IBR or DBR.		High Awareness of Options: All women in the study were fully informed of their choices before surgery, contributing to a higher-than-average BR rate.	Concerns over surgical risks, pain, and postmastectomy radiotherapy (PMRT) effects were minor but present (MRR = 0.13).				16% were influenced by their partner’s opinion. Cohabitation status was correlated with BR: 81% of women with a partner chose to have BR, with 73% of these women opting for IBR.
9. Frisell et al., 2020	•Age •Socio-economic •BR Awareness and Info •Health/ Treatment	Women >65 years had significantly lower IBR rates (6.4%) compared to younger women (≤40 years: 17.2%, p<0.001)		Patient-reported information regarding BR were confirmed as strong predictive factors for the performance of IBR. Α non-invasive tumour, living in the Stockholm/Gotland region and being born outside Europe were independent predictive factors for patient-reported preoperative information.	Women with smaller tumors (cT1, ≤20 mm): significantly more likely to undergo IBR (47.6%) compared to those with larger tumors (cT3, >50 mm: 7.5%; p<0.001). Women with no lymph node involvement (cN0): were significantly more likely to undergo IBR (91.8%) compared to those with positive nodes (cN1: 7.5%; p<0.001). Patients with in situ disease (cTis) had the highest IBR rates (17.2%).		Having no current employment (including retirement) was a negative predictive factor (lowest IBR rate: 17.2%). Women undergoing IBR tended to have a higher socioeconomic status.
10. Giunta et al., 2021	•Socio-economic •BR Awareness and Info •Health/ Treatment			Most women felt that they were given “enough information” from their surgeons to make an informed BR decision.Breast Care Nurses played a vital role in providing unbiased, supportive information. Peer support (support groups, online forums) was a crucial secondary source of information, sometimes more impactful than healthcare providers.	Clinical and physical characteristics appeared to be the largest barrier to women accessing their desired reconstructive choice. PMRT was another influencing factor, and some women said they did not consider implants since they were informed that implants were not recommended with radiation.		Many women also mentioned how financial factors influenced their BR decision, reporting that “the cost of BR is probably the single biggest prohibiting factor”. Some women saw BR as a worthwhile expense which would improve their quality of life, while others did not.		Women frequently reported that their partners were supportive during BR decision-making.
11. Guest et al.,2021	N/R	N/R	N/R	N/R	N/R	N/R	N/R	N/R	N/R
12. Huang et al., 2020	•Age •Race •Socio-economic •Health/ Treatment	Younger age was associated with higher BR rates.			Diabetic women were less likely to opt for BR. Earlier disease stage and bilateral mastectomy were associated with higher BR rates. Among women who had BR, those with higher BMIs and those diagnosed at a later disease stage tended to select flap BR.	No correlation was seen in terms of race for all variables. Among women who had BR, black women, tended to select flap BR.	Private insurance was associated with higher BR rates.
13. Lee et al., 2019	•Age •Socio-economic •Health/ Treatment	Subjective perception about age was one of the main reasons to decline BR.
14. Manne et al., 2016	•BR Awareness and Info •Health/ Treatment •Physician Influence •Partner			Women who had a BR consult with a plastic surgeon reported significantly higher levels of BR knowledge, had significantly higher levels of decisional preparedness, and reported higher anxiety but did not report significantly more reasons to choose or not choose BR or report lower decisional conflict.	Most highly ranked reasons not to choose BR were related to health risks: no more surgeries than needed, worry about risks and possible complications of BR, worry about long-term problems that may occur after BR surgery (scarring, pain).			Decisional conflict and anxiety was not significantly lower among women who already had a consultation with a plastic surgeon	Not a key influence on the BR decision. BR was not viewed as a way to restore sexual relationships
15. Marouf et al., 2020	•Age •Health/ Treatment	Age is a very important determinant, attributable to surgeon's fear of postoperative complications, especially in a patient with other chronic illnesses			Women without comorbidities were significantly more likely to opt for BR (p < 0.001). The percentage of node negative patients was higher in the BR group. Women with higher levels of depression and anxiety were significantly less likely to choose BR (p < 0.001), suggesting emotional distress as a barrier.
16. Mátrai et al., 2014	•Age •Education •Socio-economic •BR Awareness and Info •Partner	Significant association of age to: •the degree of patient's concerns, •BR needs and BR timing, •willingness to undertake multiple interventions. Patients under 45: high rate of total BR needs and desire for IBR	Education is a predictive factor for BR	Source of Info: patients under 35 years mostly gained information over the Internet, while in older age groups fellow patients were an important source of info. Surgeons were the primary source of info for most patients. The Internet was the most effective forum for orientation. Knowledge about BR: very modest, the lack of info increased steadily with age. Those with higher educational background…			Profession is a predictive factor for BR		Effect of breast loss on sex life among married patients showed a strong age-dependency, with this same effect being negligible among older married. Divorced were uncertain about BR in all ages.
17. Miseré et al., 2020	•Age •Socio-economic	Age was repeatedly proven significantly lower in reconstructed patients than in patients with mastectomy only.			No significant difference in physical or sexual well-being between BR and non-BR groups, suggesting that some women felt BR would not improve their overall quality of life.		Financial aspects did not play a role in the decision-making process since all Dutch patients have basic health insurance which fully reimburses BR
18. Momoh et al., 2019	•Age •Education •BR Awareness and Info •Race •Socio-economic •Health/ Treatment •Physician Influence	Increasing age was associated with lower BR rates and also associated with poorer communication about BR	Women with higher education were more likely to receive BR information and undergo BR.	Information about BR option was significantly lower in: Older women, non-native english speakers, Asian or Latina, underweight, and without private insurance.	Comorbid bronchitis/ emphysema were less likely to undergo BR	Asian, black, and Latina women were less likely to know about IBR. No significant difference in the likelihood of BR.	Insurance: The uninsured were less likely to know about IBR. Income: Those with higher income were more likely to know about or receive IBR. The odds of women with higher annual income (>$90,000) undergoing BR was 2.65 times higher than the odds of women with lower annual income (<$40,000).	Women treated by high-volume breast cancer surgeons (≥51 cases/year) were 2.43 times more likely to undergo BR (p < 0.01).
19. Nair et al., 2021	•BR Awareness and Info •Socio-economic •Physician Influence •Partner			51% of the overall sample were BR aware. 52% of them were BR aware at the time of surgery. Treating surgeon was the prime source of BR info. Common sources of BR info: 45.8% reported that the treating doctor was their first BR Awareness and Info. Digital or print media (32.27%), family and friends (23.9%).			27.89% opt for BR options independent of financial issues. In both planned for MRM and post MRM FU cohorts, BR choices were not related to only financial constraints, but largely to the lack of women’s awareness on safety of BR and prioritization of cosmesis.	45.81% of the women aware of BR reported that the treating surgeon was the prime source of information. Approx. 41% of the women awaiting surgery were willing to reconsider their decision if they were adequately counseled and were given visual aids for a realistic understanding of post BR results.	22% reported that their spouse wanted BR and affected their decision
20. Ng et al., 2016	•Age •Education •Socio-economic •Physician Influence •Partner	Statistically significant difference between the BR and non BR group	Higher education was significantly associated with BR uptake.				Higher income was significantly associated with BR acceptance (p < 0.001). High out-of-pocket cost for surgery was not a major reason why women in the non BR group decided not to have BR. Private insurance and access to specialized surgical centers strongly influenced BR uptake.	Patients who received detailed preoperative counseling from plastic surgeons were significantly more likely to undergo BR.	Main reason for women to undergo BR- an improvement to their relationship
21. Nozawa et al., 2015	•Age •Education •Socio-economic •Health/ Treatment •Partner	No significant difference between BR and nBR groups	No significant difference between BR and nBR groups		Stage and severity of cancer, as well as having chemotherapy or not, were significant factors that influenced the decisions on BR. Patients who were not treated by chemotherapy were significantly more likely to undergo BR		Financial unaffordability was the 3rd most dominant reason for not having IBR. It was the major one for not having DBR.		Potential influence of a partner on the use of BR. The influence of a partner was found significant in the case of unmarried patients.
22. Quemener et al., 2019	•Age •BR Awareness and Info •Health/ Treatment •Physician Influence	BR rate was lower in elderly compared to younger women.		The surgeon was the only source of information about BR for 59% of the patients (52.6% in the BR group and 68.4% in the No BR group, p = 0.1). Other sources of information were: general practitioner, gynecologist, the Internet, friends, family members, other patients, and another surgeon.	Factors that favored BR included oncologic history, adjuvant treatment. Factors that limited BR included cardiovascular risk factors, BR type, and influence of entourage.			The surgeon had a major influence in the BR group, whereas influence of entourage on the decision‐mak ing process was lower in the No BR group, reflecting a quite personal decision
23. Sergesketter et al., 2019	•Age •Health/ Treatment •Race •Socio-economic •Partner	Women undergoing BR were younger. In the 18-45 age group, patient age was also associated with BR subtype, and increased age closer to 45 years was associated with pursue of tissue-based BR			Less invasive disease was associated with BR status (more likely to receive BR). Women undergoing BR were more likely to undergo simple or complete mastectomy. While chemotherapy was more common in the BR group, women undergoing BR were less likely to receive PMRT.	Women undergoing BR were less likely to be non-Hispanic black or Hispanic	Women undergoing BR were less likely to be lacking insurance		Positive relationship support was associated with an increased likelihood of pursuing IBR. Support through either a partner or a spouse is significantly associated with the pursuit of postmastectomy BR, with higher rates among married women than among single, separated and particularly widowed women.
24. Siotos et al., 2020	•Age •BR Awareness and Info •Health/ Treatment •Race •Socio-economic	Women older than 50 years, were significantly less likely to receive BR, and even less likely for women aged over 70			Laterality of mastectomy and stage of disease rather than adjunct therapies (chemo, radio or hormonal therapy) appeared as an important determinant of the decision to receive IBR	Asian women had significantly lower odds of performing postmastectomy BR in comparison to Caucasian women	Patients with Medicare or Medicaid insurance were less likely than patients with private insurance to receive an autologous BR.
25. Somogyi et al, 2015	•Age •BR Awareness and Info •Socio-economic •Physician Influence •Partner	The odds of having BR decrease by 3% for every year of increasing age		The odds of having BR are 44% higher in patients who had a discussion about BR before their mastectomy than in patients who did not have a discussion about BR before their mastectomy. Awareness of BR options comes from the breast surgeon and the plastic and reconstructive surgeon.			The population in this study was more likely to undergo BR if they had access to a private hospital. 20% of the group that didn't choose BR said they "can’t afford the cost of the surgery"	Predominantly the plastic surgeon influences positively towards BR compared to other members of the multidisciplinary team.	Lower home/work responsibilities was a factor that increased BR likelihood, opposite to increased level of support (which was not found statistically significant)
26. Sue et al., 2013	•Age •Race •Health/ Treatment	Those who opted for BR were younger than those who didn't receive BR			Tumor grade was not associated with the decision to pursue BR	Race was not significantly associated with the decision for BR.
27. Tarkowski et al., 2016	•Age •Socio-economic •Health/ Treatment •BR Awareness and Info •Partner	Age was a significant factor influencing BR decision. BR was offered more often to the younger ones. However it wasn't found that older patients are discouraged from BR.		Almost half of the patients had not heard about BR from the surgeon.			Reimbursement info was a statistically significant factor influencing successful BR. 82.6% of patients who had already had BR and 71.4% patients aged <55 yaears who had or were going to undergo BR were informed about the financial issues, whereas 17.4% were not. 20% would choose BR when they should pay for surgery, while 44% would refuse BR without reimbursement; 36% did not declare their opinion.		The scar and the plain hemithorax are accepted by husband or partner and survivors obtain full support from their family.

## Sheet: Table S5
Authors/Year	Subjective	Body Image	Fear of Recurrence	Self Esteem	Aesthetic Outcome	Concern about additional surgery/ hospitalization
1. Aljaaly et al., 2021	•Body Image •Concern about additional surgery/ hospitalization	Self-perception of body image can be said to be an influencing predictor of the decision to undergo BR.				Avoiding additional surgery was the main reason against BR (31.3%)
2. Alkaff et al., 2019	•Fear of Recurrence •Body Image •Self esteem	Other reasons contributing to the decision of having BR "to wear clothes" (31.6%), femininity (23.9%) and sexual relationship (17.7%)	Second major reason for BR refusal in the current study.	The most common reason of deciding to have BR was improving the psychological status (40.2%)
3. Awan et al., 2015	•Fear of Recurrence •Concern about additional surgery/ hospitalization		54% of respondents reported that they were concerned that BR might influence the detection of recurrence.			68% stated that they were concerned regarding the potential complications of the procedure
4. Blackmore et al., 2024	•Body Image •Concern about additional surgery/ hospitalization	Having breasts or predicting how they would feel or ‘look’ without breast, as concepts of femininity, were key factors influencing women’s decisions.				For one younger participant, the additional surgery dissuaded her from the procedure. For her, breast surgery was more about survival than aesthetics
5. Danko et al.,2021	N/R
6. Duggal et al.,2013	•Body Image •Self esteem	Women believed they would be more satisfied with their body image after BR (63.2%), and that BR would have a positive effect on their body image (63.9%). Most reported choosing BR "to look good in clothes" (54%). Women are less concerned with other people finding their body flawed if they do not proceed with BR (18.7%).		Most agreed they would feel more sexually attractive after BR (60%), and 49.7% felt that they were more able to wear a greater variety of clothing. 49% worried they would feel less feminine without BR.		Fear of surgical complications (infection, implant failure, capsular contracture) deterred some women from choosing BR. - Many women chose delayed reconstruction or no BR to avoid multiple surgeries and long recovery times. - Those opting for immediate BR did so to "get it all done at once" and avoid additional procedures later.
7. Filipe et al., 2021	N/R
8. Flitcroft et al., 2016	•Body Image •Fear of Recurrence •Self esteem •Aesthetic Outcome •Concern about additional Surgery	One of the two highest-scoring domains in IBR receipt was "feeling normal" (MRR= 0.53)	‘Fear’ (of cancer recurrence, pain and complications of BR) was also relevant in IBR receipt.	One of the two highest-scoring domains in IBR receipt "feeling good" (MRR= 0.63). Perception of Unnecessity: Women who declined BR most commonly felt it was not essential to their physical or emotional well-being (MRR = 0.42).	63% of the cohort chose IBR, despite being aware, prior BR choice, of the possible adverse cosmetic effects of PMRT.	The two highest-scoring domains for women declining BR were ‘unnecessary’ (MRR = 0.42) and ‘being practical’ (MRR = 0.21).
9. Frisell et al., 2020	N/R
10. Giunta et al., 2021	•Body Image •Fear of Recurrence •Self esteem	Women who chose BR often cited "feeling normal" and "looking like themselves" as key motivators. Others who opted against BR felt that "breasts do not define me" and prioritized health over appearance.	Some participants avoided BR due to concerns that it might "hide" or delay the detection of recurrence. Others were reinforced by the fear, deciding for BR as part of their overall treatment and healing process.	Some participants viewed BR as a way to regain control and confidence post-cancer.
11. Guest et al.,2021	•Body Image •Fear of Recurrence •Self esteem •Aesthetic Outcome •Concern about additional surgery/ hospitalization	Restoring body image was a major motivator for BR, particularly for women opting for IBR. 42% of IBR and 6% of DBR participants explicitly stated they did not want to live without a breast.	31% of IBR and 12% of DBR participants mistakenly believed that BR could reduce their risk of cancer recurrence. Some women were hesitant to undergo BR, afraid that BR might interfere with cancer detection. Women choosing DBR were more likely to wait until they felt "cancer-free" before proceeding with BR.	52% of DBR and 27% of IBR participants sought BR to improve self-confidence.	77% of women in the IBR group had specific aesthetic goals (breast size and shape), compared to 28% of DBR group (symmetry). Both groups rated "natural look and feel" as a high-priority goal (42% IBR, 38% DBR).	Fear of multiple surgeries, long recovery, and pain were key barriers to BR. Women in the DBR group were more likely to prioritize avoiding additional procedures and surgical risks. Some women who opted for IBR wanted to "get it over with" in a single operation to avoid multiple recoveries.
12. Huang et al., 2020	•Body Image •Concern about additional surgery/ hospitalization	Women sought BR to improve body image, self-esteem, and psychological recovery. Many patients undergoing bilateral mastectomy opted for BR to achieve symmetry.				Concerns about health, recovery, and surgical risks deterred some patients.
13. Lee et al., 2019	•Concern about additional surgery/ hospitalization					Main reason to decline BR, the concern about two sites of surgery
14. Manne et al., 2016	•Body Image •Concern about additional surgery/ hospitalization	Main reason for choosing BR was appearance/ femininity and emotional concerns (feeling whole again)				Most highly ranked reasons not to have BR: no more surgeries, worry about risks and possible complications of BR, worry about long-term problems after BR (scarring or pain)
15. Marouf et al., 2020	•Body Image •Self esteem	Many women wanted to restore their pre-mastectomy body and avoid asymmetry.		Patients who had opted for BR were more likely to be extroverted
16. Mátrai et al., 2014	•Body Image	Femininity and Body Image would be damaged by mastectomy (most concerned in age group 36-45)
17. Miseré et al., 2020	•Body Image	More women who opted for BR rated Body Image and sexuality important than those women who did not seek BR. Some women expressed that they were content with their bodies post-mastectomy and did not feel the need for reconstruction.		Women who declined BR reported higher psychosocial well-being (p = 0.012), suggesting they were emotionally adjusted to living without BR.
18. Momoh et al., 2019	•Body Image •Self esteem	Women choosing BR wanted to restore breast symmetry and avoid external prostheses.		Many women cited BR as helping them feel "whole" and regain confidence after mastectomy.
19. Nair et al., 2021	•Aesthetic outcome •Self esteem			38.37% reported it as a major factor driving the BR decision (to improve self-confidence)	25.8% reported it as a major factor driving the BR decision
20. Ng et al., 2016	•Body Image •Fear of Recurrence •Self esteem	Main reason for women to undergo BR- Convenience of not having to use prosthesis or clothing limitations	Main reason for women to undergo BR- the sense of overcoming cancer. However, 29.1% of the patients in the non-BR group feared that BR may mask the detection of cancer recurrence	Main reason for women to undergo BR was improved self-image
21. Nozawa et al., 2015	•Body Image •Fear of Recurrence •Self esteem	The stronger the belief in the need for restoration of physical appearance, the more likely the patient is to choose BR	Anxiety regarding relapse was the dominant reason for not undergoing BR.	Psychological unaffordability was the 2nd most dominant reason for not having BR, meaning that the patient was unable to consider BR, as the cancer diagnosis itself is already psychologically overwhelming.
22. Quemener et al., 2019	•Body Image •Fear of Recurrence •Concern about additional surgery/ hospitalization	Patients in the BR group reported a significantly higher degree of motivation than did those in the NBR group The desire to get rid of external prosthesis was much more frequent in the BR group than in the No BR group	A higher degree of fear about recurrence was reported in the No BR group compared with the BR group			A higher degree of fear about complications, postoperative pain, several interventions was reported for patients in the No BR group compared with those in the BR group
23. Sergesketter et al., 2019	N/R
24. Siotos et al., 2020	N/R
25. Somogyi et al, 2015	•Concern about additional surgery/ hospitalization					Of the women who decided not to have BR, the most common reasons included "I don't want any more surgery" and "I don't feel the need for it". These women were also significantly worried about the potential future complications, additional hospital visits and poor outcomes.
26. Sue et al., 2013	N/R
27. Tarkowski et al., 2016	•Body Image •Fear of Recurrence •Concern about additional surgery/ hospitalization	Cancer perception changes from fear of mutilation to acceptance of the consequences of therapy and the cessation of planning BR, throughout the first year after diagnosis and treatment.				Fear of repeated hospitalizations could explain the lower level of interest in BR among patients.
